# Supplementary material for: Resistance to Plazomicin: An Analysis of the Evidence from In Vitro Antimicrobial Susceptibility Studies
Source: Antibiotics (Basel). 2026 May 30;15(6):559. doi: 10.3390/antibiotics15060559 (PMC13296218; doi:10.3390/antibiotics15060559)
Supplement: Supplementary file 1 [file antibiotics-15-00559-s001.zip]

Archive with 2 entries (2 files):
- Supplementary File S1. Risk of bias evaluation - revised.pdf
- Supplementary File S2. Detailed search strategies.pdf
